# Supplementary material for: Identification and Characterization of Four Novel Viruses in Balclutha incisa
Source: Insects. 2024 Oct 6;15(10):772. doi: 10.3390/insects15100772 (PMC11508223; doi:10.3390/insects15100772)
Supplement: Supplementary file 1 [file insects-15-00772-s001.zip]

Archive with 2 entries (2 files):
- insects-3199497-supplementary.pdf
- Table S1.xlsx
