# Supplementary material for: Identification and Characterization of Four Novel Viruses in Balclutha incisa
Source: Insects. 2024 Oct 6;15(10):772. doi: 10.3390/insects15100772 (PMC11508223; doi:10.3390/insects15100772)
Supplement: Supplementary file 1 [file insects-15-00772-s001.zip › Table S1.xlsx]

## Sheet: Sheet1
Table S1. List of primers used in this study
Primer ( 5' to 3' )	Sequence	Purpose
3'-RACE oligo8	GACCACGCGTATCGATGTCGACTTTTTTTTTTTTTTTT	Universal primer for 3' RACE reverse transcription
oligo9	GACCACGCGTATCGATGTCGAC	BiOV1 genome: 1-892#
2631-892R	CAATTAGCTTGGGAAAAGA
2631-A1-F	CTCCTACGACGACCCTTT	BiOV1 genome: 831-2418
2631-A1-R	TCGACGAGCCTGTTCTTT
2631-A2-F	GCCCTTAATTGTGCGATG	BiOV1 genome: 2073-3842
2631-A2-R	TTCACCCACTACGATGCC
2631-A3-F	GGCATCGTAGTGGGTGAA	BiOV1 genome: 3825-5677
2631-A3-R	AATTTTAGAAGGGAGAGCG
2631-A4-F	TGGTATGTCAACGCTCTC	BiOV1 genome: 5648-7190
0303-A4-R	AACTTTCCCTCCTCTTCT
2631-A5-F	GTTGATTCGCTCGATGGC	BiOV1 genome: 6733-8482
2631-A5-R	CCAAATCAGAATCGCTGTC
2631-A6-F	AGGGCCTGTCCACGGATT	BiOV1 genome: 8431-10013
2631-A6-R	CACCAACTGTTGACGGGATG
2631-A7-F	TTGCGGTAGATTTGTCGT	BiOV1 genome: 9902-11489
2631-A7-R	TATCAGGCTGGGGTTGAG
2631-A8-F	AATCCAGTTCTACGTGCTA	BiOV1 genome: 11437-12936
2631-A8-R	CACATCCGTGACCTACTT
2631-A9-F	GTAGTAACTCCCCCGTCT	BiOV1 genome: 12679-14297
2631-A9-R	TTACCGACCACCTCTAAT
2631-A10-F	TATATTCCTCCGAGCAAG	BiOV1 genome: 14118-14575
2631-A10-R	TGTATGACAGCACAGCCT
2631-14553F	TTCAGAGGCTGTGCTGTC	BiOV1 genome: 14533-15125
ISPCR	AAGCAGTGGTATCAACGCAGAGT
9544-A1-F	ACTCCATACTGACTCCTTGT	BiOV2 genome: 264-1950#
9544-A1-R	CCTTTAGCAGAGCATAGAC
9544-A2-F	CCCTCGTGTAATCTTCCT	BiOV2 genome: 986-2708
9544-A2-R	GAGCAATAGGTCAAGGTG
9544-A3-F	GTCATCCCTTGCCACATT	BiOV2 genome: 2506-4086
9544-A3-R	CCTCAGTTAGCGGTTGCC
9544-A4-F	GGGAGAGTTACTTTTGCC	BiOV2 genome: 3995-5514
9544-A4-R	ATGCTTGTCTATTTGAGGG
9544-A5-F	TCAAGGAGACGAAAGATT	BiOV2 genome: 5199-6703
9544-A5-R	GTGGAGGGAGTTGGTATT
9544-A6-F	AATACCAACTCCCTCCAC	BiOV2 genome: 6686-8441
9544-A6-R	GTGTGCGAATGTATCCTG
9544-A7-F	ATACTGTTGGGTGAAGGG	BiOV2 genome: 8175-9925
9544-A7-R	GGATGGTTGCCACTAAGA
9544-A8-F	CAGAAGCATCTGGAACAG	BiOV2 genome: 9626-11316
9544-A8-R	AACCTATCACATCGGAGC
9544-A9-F	TTACCGTTTAGCCCTATC	BiOV2 genome: 11224-12756
9544-A9-R	CCTAATGAGACCACGAAA
9544-A10-F	GGTAGGGGCTGAAACTAA	BiOV2 genome: 12669-14278
9544-A10-R	CTACGAGTGCCGAAAGTT
9544-Link-F	GAACTTTCGGCACTCGTA	BiOV2 genome: 14260-626 (To verify that the BiOV2 genome is circular)
9544-Link-R	AAGATTGCTTGCGTAGGAT
oligo9	GACCACGCGTATCGATGTCGAC	BiIV1 genome: 1-794#
3177-794R	AGGTCGCTTTCCACAACA
3177-A1-F	GTTGTTTCTTTGACCTGATG	BiIV1 genome: 176-1732
3177-A1-R	GCTTGATGATGATACGCA
3177-A2-F	AGGGATTACCCGCTTGAC	BiIV1 genome: 1446-3368
3177-A2-R	GGATTAAAACACAACCCAAT
3177-A3-F	AGCCTACGATTGGGTTGT	BiIV1 genome: 3341-5050
3177-A3-R	CTGCCATAGTACGGGGTG
3177-A4-F	ACAACGCGCTAGGTAGAAT	BiIV1 genome: 4889-6614
3177-A4-R	CGCCCTGTACTCGGATAT
3177-A5-F	GTGCGAACACCTCACTTT	BiIV1 genome: 6177-7770
3177-A5-R	CCGCATACATTTAGACCC
3177-A6-F	GAGTTGGTTGCCTCTTTT	BiIV1 genome: 7710-9522
3177-A6-R	TTTCTTGTCGTTCGCTCC
3177-A7-F	GATTACCACCTGACAGTTCC	BiIV1 genome: 9245-10875
3177-A7-R	CTTGGGGGGTTTGCGTTC
3177-10612F	CCTTTTCATGGTCGTACTTT	BiIV1 genome: 10612-10903
ISPCR	AAGCAGTGGTATCAACGCAGAGT
oligo9	GACCACGCGTATCGATGTCGAC	BiTV1 genome: 1-659#
3426-659R	TGTTGGGTAGGTTGGTCTC
3426-A1-F	ATAGACGAGTGGGGAGACC	BiTV1 genome: 628-2399
3426-A1-R	TGGATTAGCCCGATGTAAG
3426-A2-F	CAGAGGGTCATGTCCAATC	BiTV1 genome: 2140-3883
3426-A2-R	GCGTCTGACACAAGGCTACT
3426-3332F	CGGGAGCAGGACAGAAGA	BiTV1 genome: 3332-4357
ISPCR	AAGCAGTGGTATCAACGCAGAGT
# BiOV1: Balclutha incisa Ollusvirus 1, BiOV2: Balclutha incisa Ollusvirus 2, BiIV1: Balclutha incisa Iflavirus 1, BiTV1: Balclutha incisa Totivirus 1
